# Supplementary material for: A 3-miRNA Risk Scoring Signature in Early Diabetic Retinopathy
Source: J Clin Med. 2023 Feb 23;12(5):1777. doi: 10.3390/jcm12051777 (PMC10003264; doi:10.3390/jcm12051777)
Supplement: Supplementary file 1 [file jcm-12-01777-s001.zip]

Archive with 1 entries (1 files):
- jcm-2121573-supplementary.pdf
